# Supplementary material for: Optimal planning and partitioning of multiple distribution Micro-Grids based on reliability evaluation
Source: PLoS One. 2024 Jul 31;19(7):e0305745. doi: 10.1371/journal.pone.0305745 (PMC11290660; doi:10.1371/journal.pone.0305745)
Supplement: S1 File — (ZIP) [file pone.0305745.s001.zip]

Archive with 10 entries (9 files):
- MMG_PP_Config_I/
- MMG_PP_Config_I/Batt_UNITs.m
- MMG_PP_Config_I/CHP_UNITs.m
- MMG_PP_Config_I/DRS_UNITs.m
- MMG_PP_Config_I/EP_Uncertainty.m
- MMG_PP_Config_I/Fitness.m
- MMG_PP_Config_I/MMGsSWs_33BUS_IEEEtestSystem_work5.m
- MMG_PP_Config_I/PF_config_I.m
- MMG_PP_Config_I/PV_UNITs.m
- MMG_PP_Config_I/WT_UNITs.m
