# Supplementary material for: Optimal planning and partitioning of multiple distribution Micro-Grids based on reliability evaluation
Source: PLoS One. 2024 Jul 31;19(7):e0305745. doi: 10.1371/journal.pone.0305745 (PMC11290660; doi:10.1371/journal.pone.0305745)
Supplement: S1 File — (ZIP) [file pone.0305745.s001.zip › MMG_PP_Config_I/Batt_UNITs.m]

function  Batt = Batt_UNITs 
 
Batt.etach = [0.97   0.92  0.90  0.94];       %%     charging efficiency for batteries

Batt.etadisch = [0.99   0.97  0.98  0.98];    %%     discharging efficeincy for batteries

Batt.E_IS = [5  5.5   6  8];                  %%     Initial energy storage in battery devices in term of kwh

Batt.SOC_min = [1.5  2   3.5  2.5 ];          %%     minimum energy storage for batteries safe operating condition in term of kwh 

Batt.SOC_max = [8   10   10   12];            %%     maximum energy storage for batteries safe operating condition in term of kwh  


end
