# Supplementary material for: Optimal planning and partitioning of multiple distribution Micro-Grids based on reliability evaluation
Source: PLoS One. 2024 Jul 31;19(7):e0305745. doi: 10.1371/journal.pone.0305745 (PMC11290660; doi:10.1371/journal.pone.0305745)
Supplement: S1 File — (ZIP) [file pone.0305745.s001.zip › MMG_PP_Config_I/CHP_UNITs.m]

function    CHP = CHP_UNITs
 

% ------------------ chp1 ..... chp4 in four MG zones ------------------- %

CHP.Pm1 =  20  ;                       %%%   maximum power generation capacity of chp1 in term of kW 

CHP.Bmin1 = 19;   CHP.Bmax1 = 22;    % minimum and maximum bus number for chp1 installation in MG1


CHP.Pm2 =  15  ;                       %%%   maximum power generation capacity of chp2 in term of kW 

CHP.Bmin2 = 23;   CHP.Bmax2 = 25;    % minimum and maximum bus number for chp1 installation in MG2


CHP.Pm3 =  10  ;                       %%%   maximum power generation capacity of chp3 in term of kW 

CHP.Bmin3 = 26;   CHP.Bmax3 = 33;    % minimum and maximum bus number for chp3 installation in MG3


CHP.Pm4 =  10  ;                       %%%   maximum power generation capacity of chp4 in term of kW 

CHP.Bmin4 = 9;   CHP.Bmax4 = 18;     % minimum and maximum bus number for chp4 installation in MG4


% ----------------------- operation cost coefficient -------------------- %

CHP.alfa = [3    2.5    2    1.5 ] ;                       %%%   positive fuel cost coefficient of chp units in term of $

CHP.beta = [1.63   1.44   1.25    1.16] ;                  %%%   positive fuel cost coefficient of chp units in term of $/kWh  

CHP.gama = [0.0003    0.00025    0.00035     0.00045] ;    %%%   positive fuel cost coefficient of chp units in term of $/kWh^2

% -------------------------  state of CHP units ------------------------- %

CHP.IS =  [-2  -1   1   1 ];                               %%%   initial state of chp units  %%% 

if ( CHP.IS <= 0)
    
    CHP.ISo = 0 ;
    
elseif ( CHP.IS > 0)
    
    CHP.ISo = 1 ;
    
end

CHP.su =  [50  45  35  55  ] ;         %%%   chp units start up cost in term of $    %%%
CHP.sd =  [20  15  18  15  ] ;           %%%   chp units shutdown cost in term of $  %%%

end
