# Supplementary material for: Optimal planning and partitioning of multiple distribution Micro-Grids based on reliability evaluation
Source: PLoS One. 2024 Jul 31;19(7):e0305745. doi: 10.1371/journal.pone.0305745 (PMC11290660; doi:10.1371/journal.pone.0305745)
Supplement: S1 File — (ZIP) [file pone.0305745.s001.zip › MMG_PP_Config_I/DRS_UNITs.m]

function  DRS = DRS_UNITs
 

DRS.Qm1 =  20  ;                     %   maximum reactive power generation capacity of DRS1 in term of kVar 

DRS.Bmin1 = 19;   DRS.Bmax1 = 22;    %   minimum and maximum bus number for DRS1 installation in MG1


DRS.Qm2 =  15  ;                     %   maximum reactive power generation capacity of DRS2 in term of kVar

DRS.Bmin2 = 23;   DRS.Bmax2 = 25;    %   minimum and maximum bus number for DRS1 installation in MG2


DRS.Qm3 =  10  ;                     %   maximum reactive power generation capacity of DRS3 in term of kVar

DRS.Bmin3 = 26;   DRS.Bmax3 = 33;    %   minimum and maximum bus number for DRS3 installation in MG3


DRS.Qm4 =  10  ;                     %   maximum reactive power generation capacity of DRS4 in term of kVar

DRS.Bmin4 = 9;   DRS.Bmax4 = 18;     %   minimum and maximum bus number for DRS4 installation in MG4

DRS.cc = [5   7.5   2.5   4.5 ] ;      %   positive cost coefficient of DRS units in term of $/kVar


end
