# Supplementary material for: Optimal planning and partitioning of multiple distribution Micro-Grids based on reliability evaluation
Source: PLoS One. 2024 Jul 31;19(7):e0305745. doi: 10.1371/journal.pone.0305745 (PMC11290660; doi:10.1371/journal.pone.0305745)
Supplement: S1 File — (ZIP) [file pone.0305745.s001.zip › MMG_PP_Config_I/EP_Uncertainty.m]

function   EP = EP_Uncertainty


%%  Parameters of energy price in power market

EP.PM = [10     11       12       12.5;
         12     12.5     13.4     14.5;
         13.5   14.35    15.5     16.45] ;     %   Energy price at different load levels in MMGs planning years 
                          
EP.Pr_EP = [0.40   0.35  0.50   0.65
            0.60   0.65  0.50   0.35];
     
EP.AF_ep(1:3,1,1) = 0.95;     EP.AF_ep(1:3,1,2) = 0.98;     EP.AF_ep(1:3,1,3) = 0.96;         EP.AF_ep(1:3,1,4) = 0.95;               

EP.AF_ep(1:3,2,1) = 0.85 ;    EP.AF_ep(1:3,2,2) = 0.95 ;    EP.AF_ep(1:3,2,3) = 0.94 ;        EP.AF_ep(1:3,2,4) = 0.90 ; 

% ---------------------------------------------------------------------------------------------------

end
