# Supplementary material for: Optimal planning and partitioning of multiple distribution Micro-Grids based on reliability evaluation
Source: PLoS One. 2024 Jul 31;19(7):e0305745. doi: 10.1371/journal.pone.0305745 (PMC11290660; doi:10.1371/journal.pone.0305745)
Supplement: S1 File — (ZIP) [file pone.0305745.s001.zip › MMG_PP_Config_I/Fitness.m]

%%%%%%%%%%%%%%   daily electricity payment of the next day %%%%%%%%%%%%%%

function   [out1_fit, out2_OCchp , out2_OCdrs , out3_voltage, out4_Plc, out5_Qlc, out6_risk]= Fitness(x, LF, TN_load, Net_imp, kc_Ploss, kc_Qloss, CHP, DRS, PV, WT, nchp , nDRS , nPVs, nWTs, EP) 


Nnode = numel(TN_load(:,1));    Nbr = numel(Net_imp);      nLL = numel(LF(:,1));       ny = numel(LF(1,:)) ;  

% ------------------------------------------------------------------------

chp1_site = x(1);  chp2_site = x(2);  chp3_site = x(3);  chp4_site = x(nchp);   % optimal chps sites in MGs zones           

Pchp1_Y1 = x(nchp+1 : nchp+nLL)' ;                %  power generation of chp1 for 3 load level in each first planning year
Pchp1_Y2 = x(nchp+nLL+1 : nchp+2*nLL)' ;          %  power generation of chp1 for 3 load level in each second planning year
Pchp1_Y3 = x(nchp+2*nLL+1 : nchp+3*nLL)' ;        %  power generation of chp1 for 3 load level in each third planning year
Pchp1_Y4 = x(nchp+3*nLL+1 : nchp+4*nLL)' ;        %  power generation of chp1 for 3 load level in each fourth planning year

Pchp2_Y1 = x(nchp+4*nLL+1 : nchp+5*nLL)' ;        %  power generation of chp2 for 3 load level in each first planning year
Pchp2_Y2 = x(nchp+5*nLL+1 : nchp+6*nLL)' ;        %  power generation of chp2 for 3 load level in each second planning year
Pchp2_Y3 = x(nchp+6*nLL+1 : nchp+7*nLL)' ;        %  power generation of chp2 for 3 load level in each third planning year
Pchp2_Y4 = x(nchp+7*nLL+1 : nchp+8*nLL)' ;        %  power generation of chp2 for 3 load level in each fourth planning year

Pchp3_Y1 = x(nchp+8*nLL+1 : nchp+9*nLL)'  ;       %  power generation of chp3 for 3 load level in each first planning year
Pchp3_Y2 = x(nchp+9*nLL+1 : nchp+10*nLL)' ;       %  power generation of chp3 for 3 load level in each second planning year
Pchp3_Y3 = x(nchp+10*nLL+1: nchp+11*nLL)' ;       %  power generation of chp3 for 3 load level in each third planning year
Pchp3_Y4 = x(nchp+11*nLL+1: nchp+12*nLL)' ;       %  power generation of chp3 for 3 load level in each fourth planning year

Pchp4_Y1 = x(nchp+12*nLL+1 : nchp+13*nLL)' ;      %  power generation of chp4 for 3 load level in each first planning year
Pchp4_Y2 = x(nchp+13*nLL+1 : nchp+14*nLL)' ;      %  power generation of chp4 for 3 load level in each second planning year
Pchp4_Y3 = x(nchp+14*nLL+1 : nchp+15*nLL)' ;      %  power generation of chp4 for 3 load level in each third planning year
Pchp4_Y4 = x(nchp+15*nLL+1 : nchp+16*nLL)' ;      %  power generation of chp4 for 3 load level in each fourth planning year


DRS1_site = x(nchp+16*nLL+1);  DRS2_site = x(nchp+16*nLL+2);  DRS3_site = x(nchp+16*nLL+3);  DRS4_site = x(nchp+16*nLL+nDRS);   % optimal chps sites in MGs zones           

QDRS1_Y1 = x(nchp+16*nLL+nDRS+1 : nchp+16*nLL+nDRS+nLL)' ;                %  Reactive power generation of DRS1 for 3 load level in each first planning year
QDRS1_Y2 = x(nchp+16*nLL+nDRS+nLL+1 : nchp+16*nLL+nDRS+2*nLL)' ;          %  Reactive power generation of DRS1 for 3 load level in each second planning year
QDRS1_Y3 = x(nchp+16*nLL+nDRS+2*nLL+1 : nchp+16*nLL+nDRS+3*nLL)' ;        %  Reactive power generation of DRS1 for 3 load level in each third planning year
QDRS1_Y4 = x(nchp+16*nLL+nDRS+3*nLL+1 : nchp+16*nLL+nDRS+4*nLL)' ;        %  Reactive power generation of DRS1 for 3 load level in each fourth planning year

QDRS2_Y1 = x(nchp+16*nLL+nDRS+4*nLL+1 : nchp+16*nLL+nDRS+5*nLL)' ;        %  Reactive power generation of DRS2 for 3 load level in each first planning year
QDRS2_Y2 = x(nchp+16*nLL+nDRS+5*nLL+1 : nchp+16*nLL+nDRS+6*nLL)' ;        %  Reactive power generation of DRS2 for 3 load level in each second planning year
QDRS2_Y3 = x(nchp+16*nLL+nDRS+6*nLL+1 : nchp+16*nLL+nDRS+7*nLL)' ;        %  Reactive power generation of DRS2 for 3 load level in each third planning year
QDRS2_Y4 = x(nchp+16*nLL+nDRS+7*nLL+1 : nchp+16*nLL+nDRS+8*nLL)' ;        %  Reactive power generation of DRS2 for 3 load level in each fourth planning year

QDRS3_Y1 = x(nchp+16*nLL+nDRS+8*nLL+1 : nchp+16*nLL+nDRS+9*nLL)'  ;       %  Reactive power generation of DRS3 for 3 load level in each first planning year
QDRS3_Y2 = x(nchp+16*nLL+nDRS+9*nLL+1 : nchp+16*nLL+nDRS+10*nLL)' ;       %  Reactive power generation of DRS3 for 3 load level in each second planning year
QDRS3_Y3 = x(nchp+16*nLL+nDRS+10*nLL+1: nchp+16*nLL+nDRS+11*nLL)' ;       %  Reactive power generation of DRS3 for 3 load level in each third planning year
QDRS3_Y4 = x(nchp+16*nLL+nDRS+11*nLL+1: nchp+16*nLL+nDRS+12*nLL)' ;       %  Reactive power generation of DRS3 for 3 load level in each fourth planning year

QDRS4_Y1 = x(nchp+16*nLL+nDRS+12*nLL+1 : nchp+16*nLL+nDRS+13*nLL)' ;      %  Reactive power generation of DRS4 for 3 load level in each first planning year
QDRS4_Y2 = x(nchp+16*nLL+nDRS+13*nLL+1 : nchp+16*nLL+nDRS+14*nLL)' ;      %  Reactive power generation of DRS4 for 3 load level in each second planning year
QDRS4_Y3 = x(nchp+16*nLL+nDRS+14*nLL+1 : nchp+16*nLL+nDRS+15*nLL)' ;      %  Reactive power generation of DRS4 for 3 load level in each third planning year
QDRS4_Y4 = x(nchp+16*nLL+nDRS+15*nLL+1 : nchp+16*nLL+nDRS+16*nLL)' ;      %  Reactive power generation of DRS4 for 3 load level in each fourth planning year


PV3_site = x(nchp+16*nLL+nDRS+16*nLL+1);  PV4_site = x(nchp+16*nLL+nDRS+16*nLL+nPVs);       % optimal PVs sites in MG3 and MG4 zones 

Ppv3_Y1 = x(nchp+16*nLL+nDRS+16*nLL+nPVs+1 : nchp+16*nLL+nDRS+16*nLL+nPVs+nLL)' ;          %  PV3 normal generation in MG3 for four planning years in three load level in term of kw
Ppv3_Y2 = x(nchp+16*nLL+nDRS+16*nLL+nPVs+nLL+1 : nchp+16*nLL+nDRS+16*nLL+nPVs+2*nLL)'  ;   %  PV3 normal generation in MG3 for four planning years in three load level in term of kw
Ppv3_Y3 = x(nchp+16*nLL+nDRS+16*nLL+nPVs+2*nLL+1 : nchp+16*nLL+nDRS+16*nLL+nPVs+3*nLL)';   %  PV3 normal generation in MG3 for four planning years in three load level in term of kw
Ppv3_Y4 = x(nchp+16*nLL+nDRS+16*nLL+nPVs+3*nLL+1 : nchp+16*nLL+nDRS+16*nLL+nPVs+4*nLL)';   %  PV3 normal generation in MG3 for four planning years in three load level in term of kw

Ppv4_Y1 =x(nchp+16*nLL+nDRS+16*nLL+nPVs+4*nLL+1 : nchp+16*nLL+nDRS+16*nLL+nPVs+5*nLL)';    %  PV4 normal generation in MG4 for four planning years in three load level in term of kw
Ppv4_Y2 =x(nchp+16*nLL+nDRS+16*nLL+nPVs+5*nLL+1 : nchp+16*nLL+nDRS+16*nLL+nPVs+6*nLL)';    %  PV4 normal generation in MG4 for four planning years in three load level in term of kw
Ppv4_Y3 =x(nchp+16*nLL+nDRS+16*nLL+nPVs+6*nLL+1 : nchp+16*nLL+nDRS+16*nLL+nPVs+7*nLL)';    %  PV4 normal generation in MG4 for four planning years in three load level in term of kw
Ppv4_Y4 =x(nchp+16*nLL+nDRS+16*nLL+nPVs+7*nLL+1 : nchp+16*nLL+nDRS+16*nLL+nPVs+8*nLL)';    %  PV4 normal generation in MG4 for four planning years in three load level in term of kw


WT3_site = x(nchp+16*nLL+nDRS+16*nLL+nPVs+8*nLL+1);  WT4_site = x(nchp+16*nLL+nDRS+16*nLL+nPVs+8*nLL+nWTs);       % optimal WTs sites in MG3 and MG4 zones 

Pwt3_Y1 = x(nchp+16*nLL+nDRS+16*nLL+nPVs+8*nLL+nWTs+1 : nchp+16*nLL+nDRS+16*nLL+nPVs+8*nLL+nWTs+nLL)' ;          %  wt3 normal generation in MG3 for four planning years in three load level in term of kw
Pwt3_Y2 = x(nchp+16*nLL+nDRS+16*nLL+nPVs+8*nLL+nWTs+nLL+1 : nchp+16*nLL+nDRS+16*nLL+nPVs+8*nLL+nWTs+2*nLL)'  ;   %  wt3 normal generation in MG3 for four planning years in three load level in term of kw
Pwt3_Y3 = x(nchp+16*nLL+nDRS+16*nLL+nPVs+8*nLL+nWTs+2*nLL+1 : nchp+16*nLL+nDRS+16*nLL+nPVs+8*nLL+nWTs+3*nLL)';   %  wt3 normal generation in MG3 for four planning years in three load level in term of kw
Pwt3_Y4 = x(nchp+16*nLL+nDRS+16*nLL+nPVs+8*nLL+nWTs+3*nLL+1 : nchp+16*nLL+nDRS+16*nLL+nPVs+8*nLL+nWTs+4*nLL)';   %  wt3 normal generation in MG3 for four planning years in three load level in term of kw

Pwt4_Y1 = x(nchp+16*nLL+nDRS+16*nLL+nPVs+8*nLL+nWTs+4*nLL+1 : nchp+16*nLL+nDRS+16*nLL+nPVs+8*nLL+nWTs+5*nLL)';   %  wt4 normal generation in MG3 for four planning years in three load level in term of kw
Pwt4_Y2 = x(nchp+16*nLL+nDRS+16*nLL+nPVs+8*nLL+nWTs+5*nLL+1 : nchp+16*nLL+nDRS+16*nLL+nPVs+8*nLL+nWTs+6*nLL)';   %  wt4 normal generation in MG3 for four planning years in three load level in term of kw
Pwt4_Y3 = x(nchp+16*nLL+nDRS+16*nLL+nPVs+8*nLL+nWTs+6*nLL+1 : nchp+16*nLL+nDRS+16*nLL+nPVs+8*nLL+nWTs+7*nLL)';   %  wt4 normal generation in MG3 for four planning years in three load level in term of kw
Pwt4_Y4 = x(nchp+16*nLL+nDRS+16*nLL+nPVs+8*nLL+nWTs+7*nLL+1 : nchp+16*nLL+nDRS+16*nLL+nPVs+8*nLL+nWTs+8*nLL)';   %  wt4 normal generation in MG3 for four planning years in three load level in term of kw


% ----------------------------------------------------------------------------------------------------------------

Pchp1 =[Pchp1_Y1    Pchp1_Y2    Pchp1_Y3    Pchp1_Y4];   %  CHP1 active power generation matrix for planning years
Pchp2 =[Pchp2_Y1    Pchp2_Y2    Pchp2_Y3    Pchp2_Y4];   %  CHP2 active power generation matrix for planning years
Pchp3 =[Pchp3_Y1    Pchp3_Y2    Pchp3_Y3    Pchp3_Y4];   %  CHP3 active power generation matrix for planning years
Pchp4 =[Pchp4_Y1    Pchp4_Y2    Pchp4_Y3    Pchp4_Y4];   %  CHP4 active power generation matrix for planning years


QDRS1 =[QDRS1_Y1    QDRS1_Y2    QDRS1_Y3    QDRS1_Y4];   %  DRS1 Reactive power generation matrix for planning years
QDRS2 =[QDRS2_Y1    QDRS2_Y2    QDRS2_Y3    QDRS2_Y4];   %  DRS2 Reactive power generation matrix for planning years
QDRS3 =[QDRS3_Y1    QDRS3_Y2    QDRS3_Y3    QDRS3_Y4];   %  DRS3 Reactive power generation matrix for planning years
QDRS4 =[QDRS4_Y1    QDRS4_Y2    QDRS4_Y3    QDRS4_Y4];   %  DRS4 Reactive power generation matrix for planning years


Qchp1 = 0.75 * Pchp1;        %  CHP1 reactive power generation matrix for planning years
Qchp2 = 0.65 * Pchp2;        %  CHP2 reactive power generation matrix for planning years
Qchp3 = 0.70 * Pchp3;        %  CHP3 reactive power generation matrix for planning years
Qchp4 = 0.60 * Pchp4;        %  CHP4 reactive power generation matrix for planning years


Ppv3 =[Ppv3_Y1    Ppv3_Y2    Ppv3_Y3    Ppv3_Y4];   %  PV3 active power generation matrix in MG3 for planning years
Ppv4 =[Ppv4_Y1    Ppv4_Y2    Ppv4_Y3    Ppv4_Y4];   %  PV4 active power generation matrix in MG4 for planning years

Pwt3 =[Pwt3_Y1    Pwt3_Y2    Pwt3_Y3    Pwt3_Y4];   %  WT3 active power generation matrix in MG3 for planning years
Pwt4 =[Pwt4_Y1    Pwt4_Y2    Pwt4_Y3    Pwt4_Y4];   %  WT4 active power generation matrix in MG4 for planning years


% -------------------------------------------------------------------------

TPLC_DERs = zeros(nLL,1,ny);    TQLC_DERs = zeros(nLL,1,ny);            

PL_DERs = zeros(nLL,Nbr,ny);    QL_DERs = zeros(nLL, Nbr , ny);  

V_DERs = zeros(nLL, Nnode , ny);         

% -----------------------------------------------------------------------------------------------------------

OC_chp1 = zeros(nLL , ny);  OC_chp2 = zeros(nLL , ny); OC_chp3 = zeros(nLL , ny); OC_chp4 = zeros(nLL , ny);
OC_DRS1 = zeros(nLL , ny);  OC_DRS2 = zeros(nLL , ny); OC_DRS3 = zeros(nLL , ny); OC_DRS4 = zeros(nLL , ny);

% -------------------------------------------------------------------------
% -------------- Forward-backward power flow study without DERs ----------- 

penalty=0;


for    i = 1 : ny

    for   k = 1 : nLL ; 
                  
          OC_chp1(k,i) = CHP.alfa(1) + (CHP.beta(1) * Pchp1(k,i)) + (CHP.gama(1)*power(Pchp1(k,i),2));         
          OC_chp2(k,i) = CHP.alfa(2) + (CHP.beta(2) * Pchp2(k,i)) + (CHP.gama(2)*power(Pchp2(k,i),2));
          OC_chp3(k,i) = CHP.alfa(3) + (CHP.beta(3) * Pchp3(k,i)) + (CHP.gama(3)*power(Pchp3(k,i),2)); 
          OC_chp4(k,i) = CHP.alfa(4) + (CHP.beta(4) * Pchp4(k,i)) + (CHP.gama(4)*power(Pchp4(k,i),2));
          
          OC_DRS1(k,i) = QDRS1(k,i)* DRS.cc(1);         
          OC_DRS2(k,i) = QDRS2(k,i)* DRS.cc(2);
          OC_DRS3(k,i) = QDRS3(k,i)* DRS.cc(3); 
          OC_DRS4(k,i) = QDRS4(k,i)* DRS.cc(4);
          
          
          net_load = LF(k,i) * TN_load ;

          % ---------------------- chp --------------------------------------------------------------------------------------         
          net_load(chp1_site,1)= net_load(chp1_site,1)-Pchp1(k,i);      net_load(chp1_site,2)=net_load(chp1_site,2)-Qchp1(k,i) ;                   
          net_load(chp2_site,1)= net_load(chp2_site,1)-Pchp2(k,i);      net_load(chp2_site,2)=net_load(chp2_site,2)-Qchp2(k,i) ;         
          net_load(chp3_site,1)= net_load(chp3_site,1)-Pchp3(k,i);      net_load(chp3_site,2)=net_load(chp3_site,2)-Qchp3(k,i) ;                  
          net_load(chp4_site,1)= net_load(chp4_site,1)-Pchp4(k,i);      net_load(chp4_site,2)=net_load(chp4_site,2)-Qchp4(k,i) ; 
          % ---------------------- DRS --------------------------------------------------------------------------------------          
          net_load(DRS1_site,2) = net_load(DRS1_site,2) - QDRS1(k,i);                   
          net_load(DRS2_site,2) = net_load(DRS2_site,2) - QDRS2(k,i);         
          net_load(DRS3_site,2) = net_load(DRS3_site,2) - QDRS3(k,i);                  
          net_load(DRS4_site,2) = net_load(DRS4_site,2) - QDRS4(k,i);                           
          % ---------------------- PVs --------------------------------------------------------------------------------------          
          net_load(PV3_site,1)= net_load(PV3_site,1) - Ppv3(k,i);                        
          net_load(PV4_site,1)= net_load(PV4_site,1) - Ppv4(k,i);       
          % ---------------------- WTs --------------------------------------------------------------------------------------          
          net_load(WT3_site,1)= net_load(WT3_site,1) - Pwt3(k,i);                        
          net_load(WT4_site,1)= net_load(WT4_site,1) - Pwt4(k,i);       
           
          % --------------- NORMAL Configuration --------------------------
                             
          FBPF_DERs = PF_config_I(net_load , Net_imp) ;
          
          TPLC_DERs(k,1,i) = FBPF_DERs.TP_loss * kc_Ploss ;     TQLC_DERs(k,1,i) = FBPF_DERs.TQ_loss * kc_Qloss ;    
                                        
          PL_DERs(k,:,i) = FBPF_DERs.Ploss;                     QL_DERs(k,:,i) = FBPF_DERs.Qloss;         
          
          V_DERs(k,:,i) = FBPF_DERs.V;          

          
    end

end


% ---------------- Costumer value of lost load ----------------------------

voll_MG3 = 100;    voll_MG4 = 200;     lole_cost = zeros(nLL,ny);   eco_risk=zeros(nLL,ny);


% ----------------------- power market -----------------------------------


SC_PM = numel(EP.Pr_EP(:,1));

EP_SC = zeros(nLL,SC_PM,ny);


for  yi = 1: ny         

    for   s = 1 : SC_PM
    
        for   ll = 1 : nLL;     EP_SC(ll,s,yi) = EP.AF_ep(ll,s,yi) * EP.PM(ll,yi) ;  
    
        end
        
    end

end

% ------------------ PV3 and PV4 in MG3 and MG4 zones ---------------------

SC_pv3 = numel(PV.Pr_pv3(:,1));      SC_pv4 = numel(PV.Pr_pv4(:,1));

Ppv3_SC = zeros(nLL,SC_pv3,ny);      Ppv4_SC = zeros(nLL,SC_pv4,ny);


for  yi = 1: ny         

    for   s = 1 : SC_pv3
    
        for   ll = 1 : nLL;     Ppv3_SC(ll,s,yi) = PV.AF_pv3(ll,s,yi) * Ppv3(ll,yi) ;  
    
        end
        
    end

end

for  yi = 1: ny         

    for   s = 1 : SC_pv4
    
        for   ll = 1 : nLL;     Ppv4_SC(ll,s,yi) = PV.AF_pv4(ll,s,yi) * Ppv4(ll,yi) ;  
    
        end
        
    end

end

% ------------------ WT3 and WT4 in MG3 and MG4 zones ---------------------

SC_wt3 = numel(WT.Pr_WT3(:,1));     SC_wt4 = numel(WT.Pr_WT4(:,1));

Pwt3_SC = zeros(nLL,SC_wt3,ny);     Pwt4_SC = zeros(nLL,SC_wt4,ny);


for  yi = 1: ny         

    for   s = 1 : SC_wt3
    
        for   ll = 1 : nLL;     
            
              if      (WT.AF_wt3(ll,s,yi) * WT.V_WT3(ll,yi) < WT.Vci3 )  ||  (WT.AF_wt3(ll,s,yi) * WT.V_WT3(ll,yi) >= WT.Vco3)   
 
                       Pwt3_SC(ll,s,yi) = 0  ;
                                                          
              elseif  (WT.AF_wt3(ll,s,yi) * WT.V_WT3(ll,yi) >= WT.Vci3)  &&  (WT.AF_wt3(ll,s,yi) * WT.V_WT3(ll,yi) < WT.VN3)
                           
                       Pwt3_SC(ll,s,yi) =  Pwt3(ll,yi) *(((WT.AF_wt3(ll,s,yi) * WT.V_WT3(ll,yi))^3 - WT.Vci3^3)/( WT.VN3^3 - WT.Vci3^3));
                       
              elseif  (WT.AF_wt3(ll,s,yi) * WT.V_WT3(ll,yi) >= WT.Vci3)   &&   (WT.AF_wt3(ll,s,yi) * WT.V_WT3(ll,yi) < WT.Vco3)
             
                       Pwt3_SC(ll,s,yi) = Pwt3(ll,yi) ;
              end     
                        
        end
        
    end

end


for  yi = 1: ny         

    for   s = 1 : SC_wt4
    
        for   ll = 1 : nLL;     
            
              if        (WT.AF_wt4(ll,s,yi) * WT.V_WT4(ll,yi) < WT.Vci4 )  ||  (WT.AF_wt4(ll,s,yi) * WT.V_WT4(ll,yi) >= WT.Vco4)   
 
                         Pwt4_SC(ll,s,yi) = 0  ;
                                                          
              elseif    (WT.AF_wt4(ll,s,yi) * WT.V_WT4(ll,yi) >= WT.Vci4)  &&  (WT.AF_wt4(ll,s,yi) * WT.V_WT4(ll,yi) < WT.VN4)
                           
                         Pwt4_SC(ll,s,yi) =  Pwt4(ll,yi) *(((WT.AF_wt4(ll,s,yi) * WT.V_WT4(ll,yi))^3 - WT.Vci4^3)/( WT.VN4^3 - WT.Vci4^3));
                       
               elseif   (WT.AF_wt4(ll,s,yi) * WT.V_WT4(ll,yi) >= WT.Vci4)   &&   (WT.AF_wt4(ll,s,yi) * WT.V_WT4(ll,yi) < WT.Vco4)
             
                         Pwt4_SC(ll,s,yi) = Pwt4(ll,yi) ;
              end     
                        
        end
        
    end

end


% -------------------------------------------------------------------------

for    yi = 1 : ny

    for   LL = 1 : nLL

          ns = 0 ;
                          
          for    Spv3 = 1 : numel(PV.Pr_pv3(:,1))
           
              for    Spv4 = 1 : numel(PV.Pr_pv4(:,1))
                                    
                  for    Swt3 = 1 : numel(WT.Pr_WT3(:,1))
                         
                      for    Swt4 = 1 : numel(WT.Pr_WT4(:,1))
                          
                          for     Sep = 1 : numel(EP.Pr_EP(:,1))
                                    
                           ns = ns + 1  ;

                           Pr_state(LL,ns,yi) = (PV.Pr_pv3(Spv3,yi) * PV.Pr_pv4(Spv4,yi)) * (WT.Pr_WT3(Swt3,yi) * WT.Pr_WT4(Swt4,yi)) * EP.Pr_EP(Sep,yi) ;
                     
                           if  yi==1
                           
                           Lsh_eco(LL,ns,yi) =  (EP_SC(LL,Sep,yi) - 6.5) * ((Ppv3(LL,yi)-Ppv3_SC(LL,Spv3,yi)) + (Pwt3(LL,yi)-Pwt3_SC(LL,Swt3,yi)))  +  ((Ppv4(LL,yi)-Ppv4_SC(LL,Spv4,yi)) + (Pwt4(LL,yi)-Pwt4_SC(LL,Swt4,yi)))   ;
                           
                           elseif  yi==2
                               
                           Lsh_eco(LL,ns,yi) =  (EP_SC(LL,Sep,yi) - 10.5) * ((Ppv3(LL,yi)-Ppv3_SC(LL,Spv3,yi)) + (Pwt3(LL,yi)-Pwt3_SC(LL,Swt3,yi)))  +  ((Ppv4(LL,yi)-Ppv4_SC(LL,Spv4,yi)) + (Pwt4(LL,yi)-Pwt4_SC(LL,Swt4,yi)))   ;
                               
                           elseif  yi==3
                               
                           Lsh_eco(LL,ns,yi) =  (EP_SC(LL,Sep,yi) - 11.5) * ((Ppv3(LL,yi)-Ppv3_SC(LL,Spv3,yi)) + (Pwt3(LL,yi)-Pwt3_SC(LL,Swt3,yi)))  +  ((Ppv4(LL,yi)-Ppv4_SC(LL,Spv4,yi)) + (Pwt4(LL,yi)-Pwt4_SC(LL,Swt4,yi)))   ;
                               
                           elseif  yi==4
                           
                            Lsh_eco(LL,ns,yi) =  (EP_SC(LL,Sep,yi) - 12.5) * ((Ppv3(LL,yi)-Ppv3_SC(LL,Spv3,yi)) + (Pwt3(LL,yi)-Pwt3_SC(LL,Swt3,yi)))  +  ((Ppv4(LL,yi)-Ppv4_SC(LL,Spv4,yi)) + (Pwt4(LL,yi)-Pwt4_SC(LL,Swt4,yi)))   ;

                           end
                           
                           eco_risk(LL,yi) = sum( Pr_state(LL,:,yi) .* Lsh_eco(LL,:,yi) );

                           % ------------------------------------------------------------------------------------
                           
                           Lshc(LL,ns,yi) = ((Ppv3(LL,yi)-Ppv3_SC(LL,Spv3,yi)) + (Pwt3(LL,yi)-Pwt3_SC(LL,Swt3,yi))) * voll_MG3  +  ((Ppv4(LL,yi)-Ppv4_SC(LL,Spv4,yi)) + (Pwt4(LL,yi)-Pwt4_SC(LL,Swt4,yi))) * voll_MG4 ;
                           
                           lole_cost(LL,yi) = sum(Pr_state(LL,:,yi) .* Lshc(LL,:,yi)) ;
                           
                          end   
                      end                      
                  end                                  
              end
          end                    
    end
end


out1_fit = penalty + sum(TPLC_DERs(:,:,1) + TQLC_DERs(:,:,1))...
           + sum(TPLC_DERs(:,:,2) + TQLC_DERs(:,:,2))...
           + sum(TPLC_DERs(:,:,3) + TQLC_DERs(:,:,3))... 
           + sum(TPLC_DERs(:,:,4) + TQLC_DERs(:,:,4))...
           + sum(sum(OC_chp1 + OC_chp2 + OC_chp3 + OC_chp4))...  
           + sum(sum(OC_DRS1 + OC_DRS2 + OC_DRS3 + OC_DRS4))...
           + sum(sum(lole_cost))+sum(sum(eco_risk));

out2_OCchp = sum(sum(OC_chp1 + OC_chp2 + OC_chp3 + OC_chp4));

out2_OCdrs = sum(sum(OC_DRS1 + OC_DRS2 + OC_DRS3 + OC_DRS4));

out3_voltage  =  V_DERs ;
 
out4_Plc =  TPLC_DERs ;

out5_Qlc = TQLC_DERs ;

out6_risk = sum(sum(lole_cost)) + sum(sum(eco_risk)) ;


end


 
