# Supplementary material for: Optimal planning and partitioning of multiple distribution Micro-Grids based on reliability evaluation
Source: PLoS One. 2024 Jul 31;19(7):e0305745. doi: 10.1371/journal.pone.0305745 (PMC11290660; doi:10.1371/journal.pone.0305745)
Supplement: S1 File — (ZIP) [file pone.0305745.s001.zip › MMG_PP_Config_I/MMGsSWs_33BUS_IEEEtestSystem_work5.m]

clear; 

clc; 

format 

tic

% ---------------- 33-BUS IEEE test distribution network ------------------

% ------------------------------ loads ------------------------------------

Pl_peak = [ 0    100    90   120   60   60   200    200    60    60   45    60    60    120    60   60    60    90    90    90    90    90    90    420    420    60    60    60    120    200    150    210    60  ];   %kW

Ql_peak = [ 0    60     40    80   30   20   100    100    20    20   30    35    35    80     10   20    20    40    40    40    40    40    50    200    200    25    25    20    70     600    70     100    40  ];   %kVar

% ------------------------ branches impedances ----------------------------           
           
Line_data= [ 1        2        0.0922        0.0470
             2        3        0.4930        0.2511
             3        4        0.3666        0.1864
             4        5        0.3811        0.1941
             5        6        0.8190        0.7070
             6        7        0.1872        0.6188
             7        8        1.7114        1.2351       
             8        9        1.03          0.7400       
             9        10       1.0440        0.7400
             10       11       0.1966        0.0650
             11       12       0.3744        0.1238
             12       13       1.4680        1.1550       
             13       14       0.5416        0.7129       
             14       15       0.5910        0.5260      
             15       16       0.7463        0.5450      
             16       17       1.2890        1.7210      
             17       18       0.7320        0.5740
             % ------------------------------------
             2        19       0.1640        0.1565       
             19       20       1.5042        1.3554       
             20       21       0.4095        0.4784       
             21       22       0.7089        0.9373
             % ------------------------------------
             3        23       0.4512        0.3083       
             23       24       0.8980        0.7091       
             24       25       0.8960        0.7011       
             % ------------------------------------
             6        26       0.2030        0.1034       
             26       27       0.2842        0.1447      
             27       28       1.0590        0.9337       
             28       29       0.8042        0.7006       
             29       30       0.5075        0.2585       
             30       31       0.9744        0.9630       
             31       32       0.3105        0.3619       
             32       33       0.3410        0.5302  ];           
                                                
Net_imp = Line_data(:,3) +  Line_data(:,4)*1j ;   

TN_load(:,1) = Pl_peak';   

TN_load(:,2) = Ql_peak' ;

Nnode = numel(TN_load(:,1));  

Nbranches = numel(Net_imp) ;   

kc_Ploss = 1 * 365 * 24 ;   kc_Qloss = 1 * 365 * 24; 

LF = [0.60   0.65   0.70   0.85    
      0.65   0.75   0.85   0.95    
      0.70   0.85   0.95   1  ];             
       
   
nLL = numel( LF(:,1) ) ;       

ny = numel( LF(1,:) ) ;  

% ------------------- network active and reactive losses ------------------                   

TPLC_WoDERs = zeros(nLL, 1 , ny);        TQLC_WoDERs = zeros(nLL, 1 , ny);            

PL_WoDERs = zeros(nLL, Nbranches , ny);  QL_WoDERs = zeros(nLL, Nbranches , ny);  

V_WoDERs = zeros(nLL, Nnode , ny);

% -------------- Forward-backward power flow study without DERs ----------- 

for    i = 1 : ny

    for   k = 1 : nLL ;  
    
          net_load = LF(k,i) * TN_load ;
    
          FBPF_WoDERs = PF_config_I(net_load , Net_imp) ;      
                         
          TPLC_WoDERs(k,1,i) = FBPF_WoDERs.TP_loss * kc_Ploss ;        
          TQLC_WoDERs(k,1,i) = FBPF_WoDERs.TQ_loss * kc_Qloss ;       
                        
          PL_WoDERs(k,:,i) = FBPF_WoDERs.Ploss;             
          QL_WoDERs(k,:,i) = FBPF_WoDERs.Qloss;
          
          V_WoDERs(k,:,i) = FBPF_WoDERs.V;
              
    end

end

% ---------------- Maximum number of DERs and switches --------------------

nchp = 4 ;     CHP = CHP_UNITs ;

nDRS = 4 ;     DRS = DRS_UNITs ;

nPVs = 2 ;     PV = PV_UNITs ; 

nWTs = 2 ;    WT = WT_UNITs ;

nSWs = 6 ;

EP = EP_Uncertainty;

% -------------------------------------------------------------------------

nvar =  nchp + (nchp * ny * nLL)   +   nDRS + (nDRS * ny * nLL)  +  nPVs  +  (nPVs * ny * nLL)  +  nWTs  +  (nWTs * ny * nLL) + nSWs ;

% -------------------------------------------------------------------------

maxiter = 50;      npop = 100;      pc = 0.6;      pm = 0.2;  
  
ncross = 2*round(npop*pc/2);    nmut= round(npop*pm); 

empty.chrom = [];   empty.fit = [];    empty.OC_chp = [];  empty.OC_DRS = []; 
empty.V = [];       empty.TPlc = [];   empty.TQlc = [];    empty.risk = [] ;

pop = repmat(empty,npop,1);

% ----- MG1(CHP1),MGn(CHP2)--- year1(LL1,LL3,LL3)..yearn(LL1,LL3,LL3) ----- Tie Switches Status -------------


lb = [CHP.Bmin1         CHP.Bmin2        CHP.Bmin3     CHP.Bmin4    zeros(1,ny*nLL)         zeros(1,ny*nLL)          zeros(1,ny*nLL)...
      zeros(1,ny*nLL)   DRS.Bmin1        DRS.Bmin2     DRS.Bmin3    DRS.Bmin4               zeros(1,ny*nLL)          zeros(1,ny*nLL)...   
      zeros(1,ny*nLL)   zeros(1,ny*nLL)  PV.Bmin3      PV.Bmin4     zeros(1,ny*nLL)         zeros(1,ny*nLL)          WT.Bmin3...
      WT.Bmin4          zeros(1,ny*nLL)  zeros(1,ny*nLL)   1  1  1  1  1  1] ;                  

ub = [CHP.Bmax1               CHP.Bmax2    CHP.Bmax3    CHP.Bmax4    CHP.Pm1*ones(1,ny*nLL)  CHP.Pm2*ones(1,ny*nLL)   CHP.Pm3*ones(1,ny*nLL)...  
      CHP.Pm4*ones(1,ny*nLL)  DRS.Bmax1    DRS.Bmax2    DRS.Bmax3    DRS.Bmax4               DRS.Qm1*ones(1,ny*nLL)   DRS.Qm2*ones(1,ny*nLL)...  
      DRS.Qm3*ones(1,ny*nLL)  DRS.Qm4*ones(1,ny*nLL)    PV.Bmax3     PV.Bmax4                PV.Pm3*ones(1,ny*nLL)    PV.Pm4*ones(1,ny*nLL)...                                                                             
      WT.Bmax3                WT.Bmax4     WT.Pm3*ones(1,ny*nLL)     WT.Pm4*ones(1,ny*nLL)   1  1  1  1  1  1];


for i = 1 : npop
    
   pop(i).chrom = [CHP.Bmin1+round(rand*(CHP.Bmax1-CHP.Bmin1))   CHP.Bmin2+round(rand*(CHP.Bmax2-CHP.Bmin2))   CHP.Bmin3+round(rand*(CHP.Bmax3-CHP.Bmin3))   CHP.Bmin4+round(rand*(CHP.Bmax4-CHP.Bmin4)) ...  
                       round(CHP.Pm1*rand(1,ny*nLL))                      round(CHP.Pm2*rand(1,ny*nLL))              round(CHP.Pm3*rand(1,ny*nLL))                round(CHP.Pm4*rand(1,ny*nLL)) ...                   
                   DRS.Bmin1+round(rand*(DRS.Bmax1-DRS.Bmin1))   DRS.Bmin2+round(rand*(DRS.Bmax2-DRS.Bmin2))   DRS.Bmin3+round(rand*(DRS.Bmax3-DRS.Bmin3))   CHP.Bmin4+round(rand*(DRS.Bmax4-DRS.Bmin4))...
                       round(DRS.Qm1*rand(1,ny*nLL))                      round(DRS.Qm2*rand(1,ny*nLL))              round(DRS.Qm3*rand(1,ny*nLL))                round(DRS.Qm4*rand(1,ny*nLL))...
                   PV.Bmin3+round(rand*(PV.Bmax3-PV.Bmin3))      PV.Bmin4+round(rand*(PV.Bmax4-PV.Bmin4))            round(PV.Pm3*rand(1,ny*nLL))                 round(PV.Pm4*rand(1,ny*nLL))...
                   WT.Bmin3+round(rand*(WT.Bmax3-WT.Bmin3))      WT.Bmin4+round(rand*(WT.Bmax4-WT.Bmin4))            round(WT.Pm3*rand(1,ny*nLL))                 round(WT.Pm4*rand(1,ny*nLL))...                   
                   1  1  1  1  1  1]; 
                                                     
   [pop(i).fit, pop(i).OC_chp, pop(i).OC_DRS, pop(i).V, pop(i).TPlc, pop(i).TQlc, pop(i).risk] = Fitness(pop(i).chrom, LF, TN_load, Net_imp, kc_Ploss, kc_Qloss, CHP, DRS, PV, WT, nchp, nDRS, nPVs, nWTs, EP) ;
   
end 


Best_fit =  zeros(maxiter,1) ;  


for iteration = 1 : maxiter
    
crosspop = repmat(empty,ncross,1) ;

for  n = 1 : 2 : ncross  
    
 i1 = randi(npop,1,1) ;     i2 = randi(npop,1,1) ;      p1 = pop(i1).chrom;          p2 = pop(i2).chrom;  
 
 R = randi(nvar,1,1);       o1=[p2(1:R) p1(R+1:nvar)];  o2=[p1(1:R) p2(R+1:nvar)];   crosspop(n).chrom = o1;  crosspop(n+1).chrom = o2;   
 
[crosspop(n).fit, crosspop(n).OC_chp, crosspop(n).OC_DRS, crosspop(n).V, crosspop(n).TPlc, crosspop(n).TQlc, crosspop(n).risk] = Fitness(crosspop(n).chrom, LF, TN_load, Net_imp, kc_Ploss, kc_Qloss, CHP, DRS, PV, WT, nchp , nDRS , nPVs, nWTs, EP) ; 
   
[crosspop(n+1).fit, crosspop(n+1).OC_chp, crosspop(n+1).OC_DRS, crosspop(n+1).V, crosspop(n+1).TPlc, crosspop(n+1).TQlc, crosspop(n+1).risk] = Fitness(crosspop(n+1).chrom , LF , TN_load, Net_imp, kc_Ploss, kc_Qloss, CHP, DRS, PV, WT, nchp , nDRS , nPVs, nWTs, EP) ; 
    
end

mutpop = repmat(empty,nmut,1) ;

for  n = 1 : nmut 
    
    i = randi(npop,1,1);  sol = pop(i).chrom; j = randi([1 nvar]); 
    
    d = 0.2*unifrnd(-1,1)*(ub(j)-lb(j));  sol(j) = round(sol(j)+ d);  sol = min(sol,ub); sol = max(sol,lb);  mutpop(n).chrom = sol; 
   
    [mutpop(n).fit, mutpop(n).OC_chp, mutpop(n).OC_DRS, mutpop(n).V, mutpop(n).TPlc, mutpop(n).TQlc, mutpop(n).risk] = Fitness(mutpop(n).chrom , LF , TN_load, Net_imp, kc_Ploss, kc_Qloss, CHP, DRS, PV, WT, nchp , nDRS , nPVs, nWTs, EP) ;
        
end

[pop]=[pop ; crosspop ; mutpop]; [value , index] = sort([pop.fit]);

pop = pop(index); pop = pop(1:npop); gpop = pop(1);   % global pop

Best_fit(iteration) = gpop.fit ; 

disp(['iteration =' num2str(iteration) '--->>> Best fit =' num2str(Best_fit(iteration))]);

end


% ------------------------------------------------------------------------

best_fitness = gpop.fit; 

CHP_locations = gpop.chrom(1:nchp);
CHP1_IC = max(gpop.chrom(nchp+1: nchp + nLL*ny));           
CHP2_IC = max(gpop.chrom(nchp+nLL*ny+1  : nchp+2*nLL*ny));
CHP3_IC = max(gpop.chrom(nchp+2*nLL*ny+1: nchp+3*nLL*ny));  
CHP4_IC = max(gpop.chrom(nchp+3*nLL*ny+1: nchp+4*nLL*ny));

DRS_locations = gpop.chrom(nchp+4*nLL*ny+1 : nchp+4*nLL*ny+nDRS);

DRS1_IC = max(gpop.chrom(nchp+4*nLL*ny+nDRS+1 : nchp+4*nLL*ny + nDRS+nLL*ny));           
DRS2_IC = max(gpop.chrom(nchp+4*nLL*ny+nDRS+nLL*ny+1  : nchp+4*nLL*ny + nDRS+2*nLL*ny));
DRS3_IC = max(gpop.chrom(nchp+4*nLL*ny+nDRS+2*nLL*ny+1: nchp+4*nLL*ny + nDRS+3*nLL*ny));  
DRS4_IC = max(gpop.chrom(nchp+4*nLL*ny+nDRS+3*nLL*ny+1: nchp+4*nLL*ny + nDRS+4*nLL*ny));

PVs_locations = gpop.chrom(nchp+4*nLL*ny + nDRS+4*nLL*ny +1 : nchp+4*nLL*ny + nDRS+4*nLL*ny+ nPVs);

PV3_IC = max(gpop.chrom(nchp+4*nLL*ny + nDRS+4*nLL*ny+ nPVs +1 : nchp+4*nLL*ny + nDRS+4*nLL*ny+ nPVs + nLL*ny));  
PV4_IC = max(gpop.chrom(nchp+4*nLL*ny + nDRS+4*nLL*ny+ nPVs + nLL*ny +1 : nchp+4*nLL*ny + nDRS+4*nLL*ny+ nPVs + 2*nLL*ny));

WTs_locations = gpop.chrom(nchp+4*nLL*ny + nDRS+4*nLL*ny+ nPVs + 2*nLL*ny+1 : nchp+4*nLL*ny + nDRS+4*nLL*ny+ nPVs + 2*nLL*ny + nWTs);

WT3_IC = max(gpop.chrom(nchp+4*nLL*ny + nDRS+4*nLL*ny+ nPVs + 2*nLL*ny + nWTs +1 : nchp+4*nLL*ny + nDRS+4*nLL*ny+ nPVs + 2*nLL*ny + nWTs + nLL*ny));  
WT4_IC = max(gpop.chrom(nchp+4*nLL*ny + nDRS+4*nLL*ny+ nPVs + 2*nLL*ny + nWTs + nLL*ny +1 : nchp+4*nLL*ny + nDRS+4*nLL*ny+ nPVs + 2*nLL*ny + nWTs + 2*nLL*ny));

SW_sites = gpop.chrom(nchp+4*nLL*ny + nDRS+4*nLL*ny+ nPVs + 2*nLL*ny + nWTs + 2*nLL*ny+1 : nchp + 4*nLL*ny + nDRS+4*nLL*ny + nPVs + 2*nLL*ny + nWTs + 2*nLL*ny + nSWs);


V_DERs = gpop.V;      
TPLC_DERs = gpop.TPlc;      
TQLC_DERs = gpop.TQlc;     
MG_risk = gpop.risk; 

% ------------------------------------------------------------------------

fprintf('\n\n')
disp('==================================================================')
fprintf('\n'); disp(' best fitness = ');fprintf('\n');disp(best_fitness); fprintf('\n')
disp(' ================================================================= ')
fprintf('\n'); disp('Best CHPs locations in MGs = '); fprintf('\n'); disp(CHP_locations); fprintf('\n')
disp('==================================================================');  
fprintf('\n'); disp('Best CHP1 installation capacity in MG1 = '); fprintf('\n'); disp(CHP1_IC); fprintf('\n')
disp('==================================================================');  
fprintf('\n'); disp('Best CHP2 installation capacity in MG2 = '); fprintf('\n'); disp(CHP2_IC); fprintf('\n')
disp('==================================================================');
fprintf('\n'); disp('Best CHP3 installation capacity in MG3 = '); fprintf('\n'); disp(CHP3_IC); fprintf('\n')
disp('==================================================================');
fprintf('\n'); disp('Best CHP4 installation capacity in MG4 = '); fprintf('\n'); disp(CHP4_IC); fprintf('\n')

disp(' ================================================================= ')

fprintf('\n'); disp('Best DRSs locations in MGs = '); fprintf('\n'); disp(DRS_locations); fprintf('\n')
disp('=====================================================================================================');  
fprintf('\n'); disp('Best DRS1 installation capacity in MG1 = '); fprintf('\n'); disp(DRS1_IC); fprintf('\n')
disp('=====================================================================================================');  
fprintf('\n'); disp('Best DRS2 installation capacity in MG2 = '); fprintf('\n'); disp(DRS2_IC); fprintf('\n')
disp('=====================================================================================================');
fprintf('\n'); disp('Best DRS3 installation capacity in MG3 = '); fprintf('\n'); disp(DRS3_IC); fprintf('\n')
disp('=====================================================================================================');
fprintf('\n'); disp('Best DRS4 installation capacity in MG4 = '); fprintf('\n'); disp(DRS4_IC); fprintf('\n')


fprintf('\n'); disp('Best PVs locations in MGs = '); fprintf('\n'); disp(PVs_locations); fprintf('\n')
disp('==================================================================');  
fprintf('\n'); disp('Best PV3 installation capacity in MG3 = '); fprintf('\n'); disp(PV3_IC); fprintf('\n')
disp('==================================================================');  
fprintf('\n'); disp('Best PV4 installation capacity in MG4 = '); fprintf('\n'); disp(PV4_IC); fprintf('\n')
disp('==================================================================');
fprintf('\n'); disp('Best WTs locations in MGs = '); fprintf('\n'); disp(WTs_locations); fprintf('\n')
disp('==================================================================');  
fprintf('\n'); disp('Best WT3 installation capacity in MG3 = '); fprintf('\n'); disp(WT3_IC); fprintf('\n')
disp('==================================================================');  
fprintf('\n'); disp('Best WT4 installation capacity in MG4 = '); fprintf('\n'); disp(WT4_IC); fprintf('\n')
disp('==================================================================');  
fprintf('\n'); disp('Best SWs locations in MMGs = '); fprintf('\n'); disp(SW_sites); fprintf('\n')
disp('==================================================================');

fprintf('\n'); disp('Best MMGs costumers risk (lole) = '); fprintf('\n'); disp(MG_risk); fprintf('\n')

disp('==================================================================');

disp(' TPLC without DERs = ');  fprintf('\n');   disp(TPLC_WoDERs);  fprintf('\n');

disp(' TPLC with DERs = ');     fprintf('\n');   disp(TPLC_DERs);    fprintf('\n');

disp(' TQLC without DERs = ');  fprintf('\n');   disp(TQLC_WoDERs);  fprintf('\n');
disp(' TQLC with DERs = ');     fprintf('\n');   disp(TQLC_DERs);    fprintf('\n');

disp('==================================================================');  

figure;  subplot(1,2,1);  hold on; 
plot(V_WoDERs(1,:,1),'b','LineWidth',2); plot(V_WoDERs(2,:,1),'r','LineWidth',2); plot(V_WoDERs(3,:,1),'g','LineWidth', 2);  
xlabel('Bus Number'); ylabel('Voltage without DERs(year = 1)'); 
legend('first load level','second load level','third load level'); grid on; hold off; subplot(1,2,2); hold on; 
plot(V_DERs(1,:,1),'b','LineWidth',2); plot(V_DERs(2,:,1),'r','LineWidth',2); plot(V_DERs(3,:,1),'g','LineWidth', 2);  
xlabel('Bus Number'); ylabel('Voltage with DERs(year = 1)'); legend('first load level','second load level','third load level'); 
grid on; hold off;

figure;  subplot(1,2,1);  hold on; 
plot(V_WoDERs(1,:,2),'b','LineWidth',2); plot(V_WoDERs(2,:,2),'r','LineWidth',2); plot(V_WoDERs(3,:,2),'g','LineWidth', 2);  
xlabel('Bus Number'); ylabel('Voltage without DERs(year = 2)'); 
legend('first load level','second load level','third load level'); grid on; hold off; subplot(1,2,2); hold on;
plot(V_DERs(1,:,2),'b','LineWidth',2); plot(V_DERs(2,:,2),'r','LineWidth',2); plot(V_DERs(3,:,2),'g','LineWidth', 2);  
xlabel('Bus Number'); ylabel('Voltage with DERs(year = 2)'); legend('first load level','second load level','third load level'); 
grid on; hold off

figure;  subplot(1,2,1);  hold on; 
plot(V_WoDERs(1,:,3),'b','LineWidth',3); plot(V_WoDERs(2,:,3),'r','LineWidth',2); plot(V_WoDERs(3,:,3),'g','LineWidth', 2); 
xlabel('Bus Number'); ylabel('Voltage without DERs(year = 3)'); 
legend('first load level','second load level','third load level'); grid on; hold off; subplot(1,2,2); hold on; 
plot(V_DERs(1,:,3),'b','LineWidth',3); plot(V_DERs(2,:,3),'r','LineWidth',2); plot(V_DERs(3,:,3),'g','LineWidth', 2); 
xlabel('Bus Number'); ylabel('Voltage with DERs(year = 3)'); legend('first load level','second load level','third load level'); 
grid on; hold off

figure;  subplot(1,2,1);  hold on; 
plot(V_WoDERs(1,:,4),'b','LineWidth',2); plot(V_WoDERs(2,:,4),'r','LineWidth',2); plot(V_WoDERs(3,:,4),'g','LineWidth', 2);  
xlabel('Bus Number'); ylabel('Voltage without DERs(year = 4)'); 
legend('first load level','second load level','third load level'); grid on; hold off; subplot(1,2,2); hold on; 
plot(V_DERs(1,:,4),'b','LineWidth',2); plot(V_DERs(2,:,4),'r','LineWidth',2); plot(V_DERs(3,:,4),'g','LineWidth', 2);  
xlabel('Bus Number'); ylabel('Voltage with DERs(year = 4)'); legend('first load level','second load level','third load level');  
grid on; hold off
