# Supplementary material for: Optimal planning and partitioning of multiple distribution Micro-Grids based on reliability evaluation
Source: PLoS One. 2024 Jul 31;19(7):e0305745. doi: 10.1371/journal.pone.0305745 (PMC11290660; doi:10.1371/journal.pone.0305745)
Supplement: S1 File — (ZIP) [file pone.0305745.s001.zip › MMG_PP_Config_I/PF_config_I.m]

function    FBPF  =  PF_config_I(net_load , N_impedance) 

Iteration = 1000;   Sb = 1000;     Vb=12660;    Zb = power(Vb,2)/Sb;   % in term of MVA   % Zb =(Vb)^2/Sb   
     
% --------------------------------------------------------------------------------------------------------
z12 = N_impedance(1);    z23 = N_impedance(2);    z34 = N_impedance(3);    z45 = N_impedance(4);     z56 = N_impedance(5);     z67 = N_impedance(6) ;
z78 = N_impedance(7);    z89 = N_impedance(8);    z910 = N_impedance(9);   z1011 = N_impedance(10);  z1112 = N_impedance(11);  z1213 = N_impedance(12) ;
z1314 = N_impedance(13); z1415 = N_impedance(14); z1516 = N_impedance(15); z1617 = N_impedance(16);  z1718 = N_impedance(17) ;
% ---------------------------------------------------------------------------------------------------------
z219 = N_impedance(18);   z1920 = N_impedance(19);    z2021 = N_impedance(20);    z2122 = N_impedance(21);
% ---------------------------------------------------------------------------------------------------------
z323 =  N_impedance(22);    z2324 = N_impedance(23);    z2425 = N_impedance(24);
% ---------------------------------------------------------------------------------------------------------
z626 =  N_impedance(25);   z2627 = N_impedance(26) ;  z2728 = N_impedance(27) ;
z2829 = N_impedance(28);   z2930 = N_impedance(29) ;  z3031 =  N_impedance(30);    
z3132 = N_impedance(31);   z3233 = N_impedance(32) ;
% -----------------------------------------------------------------------------------------------------------------
Z12 = z12/Zb;      Z23 = z23/Zb;       Z34 = z34/Zb;       Z45 = z45/Zb;       Z56 = z56/Zb;       Z67 = z67/Zb;
Z78 = z78/Zb;      Z89 = z89/Zb;       Z910 = z910/Zb;     Z1011 = z1011/Zb;   Z1112 = z1112/Zb;   Z1213 = z1213/Zb;
Z1314 = z1314/Zb;  Z1415 = z1415/Zb;   Z1516 = z1516/Zb;   Z1617 = z1617/Zb;   Z1718 = z1718/Zb;   
% -------------------------------------------------------------------------
Z219 =  z219/Zb;  Z1920 = z1920/Zb;  Z2021 = z2021/Zb;  Z2122 = z2122/Zb;    
% -------------------------------------------------------------------------
Z323 =  z323/Zb;    Z2324 = z2324/Zb;   Z2425 = z2425/Zb;
% -------------------------------------------------------------------------
Z626 = z626/Zb;    Z2627 = z2627/Zb;   Z2728 = z2728/Zb;   Z2829 = z2829/Zb;   Z2930 = z2930/Zb;   Z3031 = z3031/Zb;  
Z3132 = z3132/Zb;  Z3233 = z3233/Zb;
% ------------------------------------------------------------------------- 

 
IL = zeros(1,33);   

IS = zeros(1,33);   

V0 = ones(1,33);   

V = V0 ;

IISS = zeros(1,33);     

VV = ones(1,33) ;


for  w = 1 : Iteration
     
     for  k = 1:33 ;  
         
         IL(k) = conj( (net_load(k,1)/Sb) + (net_load(k,2)/Sb)*1j)/conj(V(k)); 
     
     end
        
    IS(33) = 0   + IL(33);
    IS(32) = IS(33) + IL(32);
    IS(31) = IS(32) + IL(31);
    IS(30) = IS(31) + IL(30);
    IS(29) = IS(30) + IL(29);
    IS(28) = IS(29) + IL(28);
    IS(27) = IS(28) + IL(27);
    IS(26) = IS(27) + IL(26);
    %------------------------
    IS(25) = 0   + IL(25);
    IS(24) = IS(25) + IL(24);
    IS(23) = IS(24) + IL(23);
    %------------------------    
    IS(22) = 0 + IL(22);
    IS(21) = IS(22) + IL(21);
    IS(20) = IS(21) + IL(20);
    IS(19) = IS(20) + IL(19);
    %------------------------            
    IS(18) = 0      + IL(18);
    IS(17) = IS(18) + IL(17);
    IS(16) = IS(17) + IL(16);
    IS(15) = IS(16) + IL(15);
    IS(14) = IS(15) + IL(14);
    IS(13) = IS(14) + IL(13);
    IS(12) = IS(13) + IL(12);
    IS(11) = IS(12) + IL(11);
    IS(10) = IS(11) + IL(10);
    IS(9) = IS(10) + IL(9);
    IS(8) = IS(9) + IL(8);
    IS(7) = IS(8) + IL(7);     
    %------------------------                
    IS(6) = IS(7) + IS(26) + IL(6) ;
    IS(5) = IS(6) + IL(5);
    IS(4) = IS(5) + IL(4);
    %------------------------                    
    IS(3) = IS(23) + IS(4)  + IL(3);
    
    IS(2) = IS(3) + IS(19) + IL(2);
      
    IS(1) = IS(2) ;
    
    % -------------------  Voltage updating  ----------------------------
       
    V(2) = V(1) - Z12 * IS(2);
    V(3) = V(2) - Z23 * IS(3);
    V(4) = V(3) - Z34 * IS(4);
    V(5) = V(4) - Z45 * IS(5);
    V(6) = V(5) - Z56 * IS(6);
    V(7) = V(6) - Z67 * IS(7);
    V(8) = V(7) - Z78 * IS(8);
    V(9) = V(8) - Z89 * IS(9);
    V(10) = V(9) - Z910 * IS(10);
    V(11) = V(10) - Z1011 * IS(11);
    V(12) = V(11) - Z1112 * IS(12);
    V(13) = V(12) - Z1213 * IS(13);
    V(14) = V(13) - Z1314 * IS(14);
    V(15) = V(14) - Z1415 * IS(15);
    V(16) = V(15) - Z1516 * IS(16);
    V(17) = V(16) - Z1617 * IS(17);
    V(18) = V(17) - Z1718 * IS(18);
    %------------------------------    
    V(19) = V(2) - Z219 * IS(19);
    V(20) = V(19) - Z1920 * IS(20);
    V(21) = V(20) - Z2021 * IS(21);
    V(22) = V(21) - Z2122 * IS(22);    
    %------------------------------
    V(23) = V(3) - Z323 * IS(23);
    V(24) = V(23) - Z2324 * IS(24);
    V(25) = V(24) - Z2425 * IS(25);   
    % -----------------------------
    V(26) = V(6) - Z626 * IS(26);
    V(27) = V(26) - Z2627 * IS(27);
    V(28) = V(27) - Z2728 * IS(28);    
    V(29) = V(28) - Z2829 * IS(29);    
    V(30) = V(29) - Z2930 * IS(30);    
    V(31) = V(30) - Z3031 * IS(31); 
    V(32) = V(31) - Z3132 * IS(32);
    V(33) = V(32) - Z3233 * IS(33);
    
    % ------------------------------
         
    IISS = [IISS ; IS];  
    
    VV = [VV ; V ];


    % --------------------------------------------------------------------- 
        
    if  w > 1;   err = abs(VV(w,:)) - abs( VV(w-1,:));   end
                 
    % --------------------------------------------------------------------- 
    
    Ploss = zeros(1,32);  Qloss = zeros(1,32);   Sflow = zeros(1,32);
    
    % ---------------------------------------------------------------------
    
    if  ( w>1  &&  max(err) <=0.0001 )
        
        Ploss(1) = real(Z12)*abs(IS(2))^2;
        Ploss(2) = real(Z23)*abs(IS(3))^2;
        Ploss(3) = real(Z34)*abs(IS(4))^2;        
        Ploss(4) = real(Z45)*abs(IS(5))^2;        
        Ploss(5) = real(Z56)*abs(IS(6))^2;        
        Ploss(6) = real(Z67)*abs(IS(7))^2;        
        Ploss(7) = real(Z78)*abs(IS(8))^2;        
        Ploss(8) = real(Z89)*abs(IS(9))^2;        
        Ploss(9) = real(Z910)*abs(IS(10))^2;        
        Ploss(10) = real(Z1011)*abs(IS(11))^2;
        Ploss(11) = real(Z1112)*abs(IS(12))^2;        
        Ploss(12) = real(Z1213)*abs(IS(13))^2;        
        Ploss(13) = real(Z1314)*abs(IS(14))^2;        
        Ploss(14) = real(Z1415)*abs(IS(15))^2;        
        Ploss(15) = real(Z1516)*abs(IS(16))^2;
        Ploss(16) = real(Z1617)*abs(IS(17))^2;        
        Ploss(17) = real(Z1718)*abs(IS(18))^2;
        
        Ploss(18) = real(Z219)*abs(IS(19))^2;
        Ploss(19) = real(Z1920)*abs(IS(20))^2;
        Ploss(20) = real(Z2021)*abs(IS(21))^2;        
        Ploss(21) = real(Z2122)*abs(IS(22))^2;
        
        Ploss(22) = real(Z323)*abs(IS(23))^2;        
        Ploss(23) = real(Z2324)*abs(IS(24))^2;        
        Ploss(24) = real(Z2425)*abs(IS(25))^2;
        
        Ploss(25) = real(Z626)*abs(IS(26))^2;
        Ploss(26) = real(Z2627)*abs(IS(27))^2;
        Ploss(27) = real(Z2728)*abs(IS(28))^2;
        Ploss(28) = real(Z2829)*abs(IS(29))^2;
        Ploss(29) = real(Z2930)*abs(IS(30))^2;
        Ploss(30) = real(Z3031)*abs(IS(31))^2;
        Ploss(31) = real(Z3132)*abs(IS(32))^2;
        Ploss(32) = real(Z3233)*abs(IS(33))^2; 
        
% -------------------------------------------------------------------------       
        
        Qloss(1) = imag(Z12)*abs(IS(2))^2;
        Qloss(2) = imag(Z23)*abs(IS(3))^2;
        Qloss(3) = imag(Z34)*abs(IS(4))^2;        
        Qloss(4) = imag(Z45)*abs(IS(5))^2;        
        Qloss(5) = imag(Z56)*abs(IS(6))^2;        
        Qloss(6) = imag(Z67)*abs(IS(7))^2;        
        Qloss(7) = imag(Z78)*abs(IS(8))^2;        
        Qloss(8) = imag(Z89)*abs(IS(9))^2;        
        Qloss(9) = imag(Z910)*abs(IS(10))^2;        
        Qloss(10) = imag(Z1011)*abs(IS(11))^2;
        Qloss(11) = imag(Z1112)*abs(IS(12))^2;        
        Qloss(12) = imag(Z1213)*abs(IS(13))^2;        
        Qloss(13) = imag(Z1314)*abs(IS(14))^2;        
        Qloss(14) = imag(Z1415)*abs(IS(15))^2;        
        Qloss(15) = imag(Z1516)*abs(IS(16))^2;
        Qloss(16) = imag(Z1617)*abs(IS(17))^2;        
        Qloss(17) = imag(Z1718)*abs(IS(18))^2;
        
        Qloss(18) = imag(Z219)*abs(IS(19))^2;
        Qloss(19) = imag(Z1920)*abs(IS(20))^2;
        Qloss(20) = imag(Z2021)*abs(IS(21))^2;        
        Qloss(21) = imag(Z2122)*abs(IS(22))^2;
        
        Qloss(22) = imag(Z323)*abs(IS(23))^2;        
        Qloss(23) = imag(Z2324)*abs(IS(24))^2;        
        Qloss(24) = imag(Z2425)*abs(IS(25))^2;
        
        Qloss(25) = imag(Z626)*abs(IS(26))^2;
        Qloss(26) = imag(Z2627)*abs(IS(27))^2;
        Qloss(27) = imag(Z2728)*abs(IS(28))^2;
        Qloss(28) = imag(Z2829)*abs(IS(29))^2;
        Qloss(29) = imag(Z2930)*abs(IS(30))^2;
        Qloss(30) = imag(Z3031)*abs(IS(31))^2;
        Qloss(31) = imag(Z3132)*abs(IS(32))^2;
        Qloss(32) = imag(Z3233)*abs(IS(33))^2; 
        
        
        FBPF.TP_loss = sum(Ploss);                 
        FBPF.TQ_loss = sum(Qloss);        
        FBPF.Ploss = Ploss ;        
        FBPF.Qloss = Qloss ;        
        FBPF.Sflow = Sflow ;
        FBPF.V = abs(V) ;
        
        return
        
    end
    
end

if    sum(Ploss)==0
    
      Ploss = 1e5*ones(size(Ploss));
    
end


FBPF.TP_loss = sum(Ploss)*Sb ;                 
FBPF.TQ_loss = sum(Qloss)*Sb ;
FBPF.Ploss = Ploss*Sb ; 
FBPF.Qloss = Qloss*Sb ; 
FBPF.Sflow = Sflow*Sb ; 

FBPF.V = abs(V) ;

end
