# Supplementary material for: Optimal planning and partitioning of multiple distribution Micro-Grids based on reliability evaluation
Source: PLoS One. 2024 Jul 31;19(7):e0305745. doi: 10.1371/journal.pone.0305745 (PMC11290660; doi:10.1371/journal.pone.0305745)
Supplement: S1 File — (ZIP) [file pone.0305745.s001.zip › MMG_PP_Config_I/PV_UNITs.m]

function   PV = PV_UNITs


%%  Parameters of Photo Voltaic normal distribution

PV.Pm3 =  10 ;                               %   maximum power generation capacity of PV3 in term of kW 

PV.Bmin3 = 26;   PV.Bmax3 = 33;              %   minimum and maximum bus number for PV3 installation in MG3 for planning years

PV.Pr_pv3 = [0.40   0.35  0.40   0.25
             0.30   0.35  0.25   0.25
             0.30   0.30  0.35   0.50] ;     %   generation scenario probabilities of PV3 for planning years (in term of kW) 
        
                               %   first generation scenario of PV3 for three load level
 % for four planning years >>  %   second generation scenario of PV3 for three load level
                               %   third generation scenario of PV3 for three load level
         
PV.AF_pv3(1:3,1,1) = 0.98;     PV.AF_pv3(1:3,1,2) = 0.95;     PV.AF_pv3(1:3,1,3) = 0.90;         PV.AF_pv3(1:3,1,4) = 0.92;               

PV.AF_pv3(1:3,2,1) = 0.92 ;    PV.AF_pv3(1:3,2,2) = 0.94 ;      PV.AF_pv3(1:3,2,3) = 0.93 ;          PV.AF_pv3(1:3,2,4) = 0.95 ; 

PV.AF_pv3(1:3,3,1) = 0.84 ;    PV.AF_pv3(1:3,3,2) = 0.85 ;    PV.AF_pv3(1:3,3,3) = 0.85 ;        PV.AF_pv3(1:3,3,4) = 0.84 ;

% ---------------------------------------------------------------------------------------------------

PV.Pm4 =  15  ;                       %   maximum power generation capacity of PV4 in term of kW 

PV.Bmin4 = 9;   PV.Bmax4 = 18;        %   minimum and maximum bus number for PV4 installation in MG4

 
PV.Pr_pv4 = [0.45   0.25  0.30   0.35
             0.25   0.50  0.35   0.15
             0.30   0.25  0.35   0.50] ;     %   generation scenario probabilities of PV4 for four planning years (in term of kW) 


                               %   first generation scenario of PV3 for three load level
 % for four planning years >>  %   second generation scenario of PV3 for three load level
                               %   third generation scenario of PV3 for three load level
         
PV.AF_pv4(1:3,1,1) = 0.94;     PV.AF_pv4(1:3,1,2) = 0.92;     PV.AF_pv4(1:3,1,3) = 0.96;         PV.AF_pv4(1:3,1,4) = 0.91;               

PV.AF_pv4(1:3,2,1) = 0.82 ;    PV.AF_pv4(1:3,2,2) = 0.95 ;      PV.AF_pv4(1:3,2,3) = 0.93 ;          PV.AF_pv4(1:3,2,4) = 0.95 ; 

PV.AF_pv4(1:3,3,1) = 0.88 ;    PV.AF_pv4(1:3,3,2) = 0.86 ;    PV.AF_pv4(1:3,3,3) = 0.95 ;        PV.AF_pv4(1:3,3,4) = 0.80 ;


end
