# Supplementary material for: Optimal planning and partitioning of multiple distribution Micro-Grids based on reliability evaluation
Source: PLoS One. 2024 Jul 31;19(7):e0305745. doi: 10.1371/journal.pone.0305745 (PMC11290660; doi:10.1371/journal.pone.0305745)
Supplement: S1 File — (ZIP) [file pone.0305745.s001.zip › MMG_PP_Config_I/WT_UNITs.m]

function WT = WT_UNITs

%%%%%%%%%%%%%%%%%%%  wind turbine 1 , 2 , 3 %%%%%%%%%%%%%%%%%%%%%%%%%%%

WT.Pm3 =  10 ;                              %   maximum power generation capacity of WT3 in term of kW 

WT.Bmin3 = 26;   WT.Bmax3 = 33;             %   minimum and maximum bus number for WT3 installation in MG3 for planning years

WT.Pr_WT3 = [0.20   0.30  0.35   0.15
             0.15   0.10  0.25   0.30
             0.25   0.20  0.10   0.30
             0.30   0.25  0.10   0.15
             0.10   0.15  0.20   0.10] ;    %  generation scenario probabilities of PV3 for planning years (in term of kW) 

 
WT.Vci3 = 5 ;       %%%  cut in speed for WT3 in term of m/s 
WT.Vco3 = 25 ;      %%%  cut out speed for WT3 in term of m/s
WT.VN3 = 15 ;       %%%  Nominal wind speed for WT3 in term of m/s

WT.V_WT3 = [5    8      8      10
            11   15     18     12
            19   18     20     15] ;
                               
        
WT.AF_wt3(1:3,1,1) = 0.93;     WT.AF_wt3(1:3,1,2) = 0.98;     WT.AF_wt3(1:3,1,3) = 0.93;      WT.AF_wt3(1:3,1,4) = 0.94;               

WT.AF_wt3(1:3,2,1) = 0.92;     WT.AF_wt3(1:3,2,2) = 0.95 ;      WT.AF_wt3(1:3,2,3) = 0.97 ;       WT.AF_wt3(1:3,2,4) = 0.95 ; 

WT.AF_wt3(1:3,3,1) = 0.83 ;      WT.AF_wt3(1:3,3,2) = 0.88 ;      WT.AF_wt3(1,3,3) = 0.88 ;       WT.AF_wt3(1,3,4) = 0.85 ;  

WT.AF_wt3(1:3,4,1) = 0.92;     WT.AF_wt3(1:3,4,2) = 0.91;     WT.AF_wt3(1:3,4,3) = 0.95;      WT.AF_wt3(1:3,4,4) = 0.95;               

WT.AF_wt3(1:3,5,1) = 0.94;     WT.AF_wt3(1:3,5,2) = 0.95;     WT.AF_wt3(1:3,5,3) = 0.85;      WT.AF_wt3(1:3,5,4) = 0.88; 

% --------------------------------------------------------------------------------------------------------------------------        

WT.Pm4 =  12 ;                             %   maximum power generation capacity of WT4 in term of kW 

WT.Bmin4 = 9;   WT.Bmax4 = 18;             %   minimum and maximum bus number for WT4 installation in MG3 for planning years

WT.Pr_WT4 = [0.23   0.30  0.30   0.10
             0.12   0.10  0.20   0.30
             0.25   0.20  0.15   0.25
             0.25   0.20  0.15   0.20
             0.15   0.20  0.20   0.15] ;    %  generation scenario probabilities of PV3 for planning years (in term of kW) 


WT.Vci4 = 4 ;       %%%  cut in speed for WT4 in term of m/s
WT.Vco4 = 23 ;      %%%  cut out speed for WT4 in term of m/s
WT.VN4 = 10 ;       %%%  Nominal wind speed for wind turbine in term of m/s
WT.PN4 = 12  ;      %%%  Nominal power generation for wind turbine 1 in term of kW

WT.V_WT4 = [6    9      9      10
            12   12     15     11
            14   15     15     12] ;
 
 
WT.AF_wt4(1:3,1,1) = 0.94;     WT.AF_wt4(1:3,1,2) = 0.98;     WT.AF_wt4(1:3,1,3) = 0.93;      WT.AF_wt4(1:3,1,4) = 0.95;               

WT.AF_wt4(1:3,2,1) = 0.96;     WT.AF_wt4(1:3,2,2) = 0.95 ;      WT.AF_wt4(1:3,2,3) = 0.97 ;       WT.AF_wt4(1:3,2,4) = 0.98 ; 

WT.AF_wt4(1:3,3,1) = 0.87 ;    WT.AF_wt4(1:3,3,2) = 0.98 ;    WT.AF_wt4(1:3,3,3) = 0.89 ;     WT.AF_wt4(1:3,3,4) = 0.95 ;  

WT.AF_wt4(1:3,4,1) = 0.98;     WT.AF_wt4(1:3,4,2) = 0.95;     WT.AF_wt4(1:3,4,3) = 0.95;      WT.AF_wt4(1:3,4,4) = 0.98;               

WT.AF_wt4(1:3,5,1) = 0.96;     WT.AF_wt4(1:3,5,2) = 0.98;     WT.AF_wt4(1:3,5,3) = 0.85;      WT.AF_wt4(1:3,5,4) = 0.88; 

% ---------------------------------------------------------------------

                       
      
        
      
          
      
 
 
